# Supplementary material for: Repeated-Dose Toxicity of Lauric Acid and Its Preventive Effect Against Tracheal Hyper-Responsiveness in Wistar Rats with Possible In Silico Molecular Targets
Source: Pharmaceuticals (Basel). 2025 Feb 6;18(2):221. doi: 10.3390/ph18020221 (PMC11859213; doi:10.3390/ph18020221)
Supplement: Supplementary file 1 [file pharmaceuticals-18-00221-s001.zip]

Archive with 1 entries (1 files):
- pharmaceuticals-3379920-supplementary.pdf
